# Supplementary material for: Optimization and Analysis of Tangential Component Orientations in OPM-MEG Sensor Array
Source: Bioengineering (Basel). 2025 Aug 22;12(9):903. doi: 10.3390/bioengineering12090903 (PMC12467417; doi:10.3390/bioengineering12090903)
Supplement: Supplementary file 1 [file bioengineering-12-00903-s001.zip]

Archive with 1 entries (1 files):
- bioengineering-3766963-supplementary.pdf
